# Supplementary material for: Integration of P, S, Fe, and Zn nutrition signals in Arabidopsis thaliana: potential involvement of PHOSPHATE STARVATION RESPONSE 1 (PHR1)
Source: Front Plant Sci. 2015 Apr 28;6:290. doi: 10.3389/fpls.2015.00290 (PMC4411997; doi:10.3389/fpls.2015.00290)
Supplement: Supplementary file 1 [file Table_1.XLSX]

## Sheet: Feuil1
Table S1: Data used to generate figure 3 (from Bustos et al., 2010).
GENE		SAMPLES
		Shoot wt -Pi vs +Pi	Shoot phr1 vs wt	Shoot phr1 phl1 vs wt	Root wt -Pi vs +Pi	Root phr1 vs wt	Root phr1 phl1 vs wt
FIT1 (bHLH29), bHLH Transcription factor		0.158838031059357	-0.250871877248612	-0.282206301720459	-0.539930712718909	-0.0709277827020207	-0.158074817019735
bHLH39, bHLH Transcription factor		-4.30828317853685	-0.102555763499232	-0.259453177427484	-3.60034643164257	0.013669418870303	-0.392856333520985
bHLH101, bHLH Transcription factor		-3.41713580540786	0.0843221369396518	0.351633240938324	-1.27903716674807	0.160241084534682	0.0659386335930652
PYE (POPEYE), bHLH Transcription factor		-1.3806424246295	-0.276735808932108	-0.175681743803963	-0.400157488218793	0.187321455022221	0.0906307927208507
MYB10, R2R3-MYB Transcription factor		-0.151828430713179	-0.0341187596552643	-0.0922887891725015	-1.40707628350203	-0.0459213300111334	-0.184085644063613
MYB72, R2R3-MYB Transcription factor		-0.179978627620589	0.0955976589237104	0.106288860469161	-2.43047040563297	-0.0196223129247017	-0.0388165758328594
MED16 (YID1 / SFRD6), Mediator complex subunit 16		0.0727813665121797	0.134626391204566	0.096217077850076	-0.337865514143703	0.187728564789615	0.135135900041009
AtFER1, Ferritine 1		4.0306670781165	-1.06580709828523	-0.78489063853929	1.05018527295148	0.15150881129199	0.567810541508322
AtFER2, Ferritine 2		0.915965305398472	1.16367314985511	1.1206492963343	1.23999653465092	0.303283950992697	-0.0384366752155865
AtFER3, Ferritine 3		-0.93462838699793	1.91554798923036	2.08629763683496	0.387976317642249	0.027889711326317	0.107118253958358
AtFER4, Ferritine 4		0.469986438771611	0.901789935809457	1.11816013343921	0.551005615094218	0.474025702649784	0.918118194846354
ATFH (FH), Frataxin		-0.200001684369572	0.419370664111494	0.555667350973779	-0.198685314710748	0.412663105387079	0.200292317953683
VIT1, Vacuolar transporter		-0.166662212099814	0.0652784992157009	-0.020228479161271	-0.0280984175895496	-0.0889450797316846	-0.0747608244561055
PDR9 (ABCG37), ABC G37 transporter		1.57704238602349	-0.210864237425749	-0.76875608578597	-0.620389869749641	0.219648216331111	0.121200221029346
IRT1, ZIP transporter		-2.14534400923981	-0.0382084994399201	-0.0957498663545655	-5.45031789483649	-1.46074552802526	-1.73302323026287
IRT2, Iron transporter		-0.311985293058756	0.111753023394835	-0.0738115495567873	-2.94028781348568	2.1033983436884	0.907068731342918
FRD3, MATE transporter		0.759718680745968	-0.892186828822621	-1.06342813111271	0.519525951703659	-0.575942235877942	0.0913114168500089
NRAMP1, Natural resistance-associated macrophage protein 1		0.140772169529304	0.53546440333818	0.209157503501848	-0.0899217162742403	0.586389368899496	0.731134714396655
NRAMP2, Natural resistance-associated macrophage protein 2		1.04664927628555	-0.796071346595329	-0.67213775572446	0.181573775261041	-0.183894130259168	-0.355380560725315
NRAMP3, Natural resistance-associated macrophage protein 3		0.739766999143692	-0.375510571629149	0.00565584281001641	0.045124304875773	0.152674574196991	0.387697365947291
NRAMP4, Natural resistance-associated macrophage protein 4		0.869273742747072	-1.2768704843449	-1.26638640936698	-0.400332157739388	0.100626308692524	0.100585010210503
NRAMP5, Natural resistance-associated macrophage protein 5		-0.0292856103711192	-0.081068124539124	-0.059129625923005	-0.0126954347841157	-0.13733567918004	-0.109670414323322
NRAMP6, Natural resistance-associated macrophage protein 6		0.211835182026566	-0.482101762435838	-0.728952687062869	0.223760891444166	-0.130902412049152	-0.103601072176698
YSL1, Iron-nicotianamine transmembrane transporter 1		1.44159467349212	0.000797260666097088	-0.211791428442555	0.107298225089353	-0.168521038423926	0.954946845794859
YSL2, Iron-nicotianamine transmembrane transporter 2		1.37875860658057	-1.22197286092037	-1.37561719789436	0.458085204692959	-0.248265254158465	-0.0611720008463665
YSL3, Iron-nicotianamine transmembrane transporter 3		-0.317069463620242	0.505730967920752	0.330298666470525	0.13303612428611	0.0785095603220958	0.263629184840886
YSL4, Iron-nicotianamine transmembrane transporter 4		-0.202332553830533	-0.330275021983109	-0.0454436270142828	0.258200570177705	-0.182085899221784	-0.208658736787271
YSL5, Iron-nicotianamine transmembrane transporter 5		-0.122724154890808	0.107484816032331	0.415080189159794	-0.185886816832424	0.129807635954436	0.275618549952049
YSL6, Iron-nicotianamine transmembrane transporter 6		-0.180373152345348	-0.133542603548086	0.31985851210565	0.221933838624969	0.0336262489352199	0.329980087672609
YSL7, Iron-nicotianamine transmembrane transporter 7		0.217998460176498	-0.114426258481622	-0.197484735241881	0.515055284632116	-0.545374396386009	-0.282939912522862
YSL8, Iron-nicotianamine transmembrane transporter 8		2.59107109998418	-1.66519672610341	-2.03727098009415	1.77584270372596	-0.536313327664231	-1.49750546127143
OPT3, Oligopeptide transporter		-1.84258086683002	0.0533019860768054	0.287363562398654	-2.19810760620871	0.558331481063895	-0.122588465116655
IREG1 (FPN), Iron efflux transporter ferroportin		-0.814557228243161	0.605265575772108	0.852294838981888	-0.49751303912659	0.235664457301713	0.454510729946836
IREG2 (FPN), Iron efflux transporter ferroportin		0.23222652184676	-0.330190765408263	-0.509589574019261	-2.05430983650683	-0.171456643403908	-0.261279806102881
PIC1, Iron chloroplastic transporter (putative)		-0.63424491634672	0.0923274892878485	0.023265958455589	-0.166223799298816	0.0359205493733059	0.0109657368113689
MIT1, Mitochondrial carrier protein		0.059908430775427	0.532234802321193	0.403741998658135	-0.138763216118942	0.293771458550163	0.415369867580266
MIT2, Mitochondrial carrier protein		-0.456016574234983	1.25847473647136	1.35852520691593	-0.235935838148197	0.402206847816627	0.316943580883052
FRO3, Ferric reduction oxidase 3		-3.50824202530642	0.515976101992926	0.907703334510788	-1.69786790010582	0.302506919482788	0.0711968817101694
F6'H1, Feruloyl-CoA 6'-Hydroxylase1		0.0956625610572708	0.133615190788711	-1.04585433597386	-0.659707076921391	0.712549010602608	0.328379004755664
NAS1, Nicotianamine synthase 1		-0.80181376195749	-0.562596163391318	-0.0143610089772421	-3.98804229715411	1.48030313191977	2.1656780167155
NAS2, Nicotianamine synthase 2		0.202097418494287	-0.413184048824474	-0.531145756141323	-0.9424509365764	-1.18089093017486	-1.26750482941699
NAS3, Nicotianamine synthase 3		3.81831240568604	-0.466340484137715	-2.20138874979317	0.141179653551637	0.0507585525056382	0.195003091495241
NAS4, Nicotianamine synthase 4		-1.53941812972473	0.169511894133839	-0.246818433957238	-1.93100190438816	0.289055904656127	-0.0037473755732762
BTS (BRUTUS), Haemerythrin Ubiquitin ligase		-2.74097177027654	0.121008773713912	0.480966962161032	-1.0930568917533	0.253947802141208	0.41471158092297
AT1G74770, Haemerythrin Ubiquitin ligase Like		-0.016956317437367	-0.019504096773209	0.0127228279514355	-1.58836015357503	-0.204017395294081	-0.141507717206587
AT1G18910, Haemerythrin Ubiquitin ligase Like		-0.254793382293406	-0.344864515404007	-0.373441357750397	-0.923138388455966	-0.715045782887566	-0.656442734744623
AT3G54290, Haemerythrin domain containing protein		0.709365193250984	-0.676970716959163	-0.524071378540009	0.313267445085258	-0.126231393490955	-0.128253435459328
SNX1, Sorting nexin 1 / Turnover IRT1		-0.629326764388915	0.612689665026454	0.775276321129285	-0.423819633861768	-0.0682776842041077	0.158918321967925
PRMT5 (SKB1), Histone modification / Regulation of bHLH factors		-0.903990857266756	1.60851607589765	1.73717047953883	-0.400161913358644	0.0651771384030546	0.133476582351044
Transposable element gene		3.13852304818713	-1.2739522359311	-3.82084482195622	5.96288247356785	-0.713066114655282	-5.7825361135087
Phosphoric monoester hydrolase		7.35407591837141	-4.03254649813186	-6.77300423833366	7.75752997873604	-2.53648752391851	-7.60222141194342
PHO1;H1, Inorganic phosphate transport and homeostasis		2.94643621864833	-1.74037926722488	-2.98551098470928	2.63251628078501	-0.795809112874743	-2.88382831757428
Alpha/beta-Hydrolases superfamily protein		3.819	-2.207	-3.25	3.087	-0.816	-2.543
Expressed protein		7.00430793724447	-1.27708451879062	-2.68278933491535	7.01683829249506	-0.872992047318755	-4.21640219248958
ATGDPD1 (SRG3), Glycerophosphodiester phosphodiesterase		4.90532662480534	-1.45163600941924	-2.1183279761786	5.3186693632169	-0.540026887725544	-3.00549034890269
ATBETA-AMY, Beta-amylase		6.50081374537858	-7.83987612811359	-8.1500063825073	2.68652175201821	-2.49925755208172	-2.65592781080909
PHT1;2, Phosphate transporter 1;2		4.49255792496178	-1.46111186655728	-2.7577458274999	2.19035641989457	-0.443492152906122	-1.37563679457232
PHT1;4, Phosphate transporter 1;4		5.61156522725086	-1.64858149050633	-3.16612593082613	4.81340502260352	-0.0203064828152826	-2.2203907111183
SPX1, SPX domain-containing protein		4.44059218633966	-1.32778359915985	-1.93987012304047	6.00223926030663	-0.772922865297698	-3.57222404232491
ATPME17, Pectinesterase 17		2.21881220740826	-2.01053730338934	-2.33657431202141	1.69219935836701	-1.0611798119771	-0.55765725597054
ATSPS4F, Sucrose-phosphate synthase/transferase (Putative)		1.31181815524823	-0.643750060348067	-1.33838248262332	3.58444976888964	-2.9122668333686	-3.68458082840334
Expressed protein		4.25650591944046	-2.66530408685883	-2.01893899940903	3.90510164782479	-0.885929427797485	-1.6955066719845
ATPAP16, Purple acid phosphatase 16		4.30239237319898	-4.05193764930324	-4.3647956661244	0.244711711715235	-0.360029111026339	-0.34931934166198
GBSS1, Granule bound starch synthase 1		6.66472428322713	-3.53502586691848	-5.41399632914023	1.68187033580861	-1.57443667874025	-1.33083235230988
ATPPA4, Pyrophosphorylase 4		4.25411315994078	-2.95482666977489	-3.27041938572914	2.67410644532922	-1.32383673713721	-2.5680384040721
ATG3PP1 (ATPS3), Glycerol 3-phosphate permease 1		4.90511021795397	-1.12797835902784	-2.19624053017253	4.93854211575077	-0.553884619566356	-3.11428249879077
ATPFA-DSP1, Atypical dual-speciﬁcity phosphatase		4.17669011438265	-1.23899047578135	-2.5307760824943	2.57605525780976	0.865874527190046	-1.20078613549919
Expressed protein		5.07276119336352	-3.89019887659229	-4.68747285865341	4.33704565799143	-1.48919402903333	-3.4493462414566
ATMGD3 (ATMGDC), Monogalactosyldiacylglycerol synthase type 3		6.5381734694064	-2.17342424947609	-4.72824163303244	7.24117189127482	-2.25096132178594	-6.76365741459156
ATSPP1, Sucrose-phosphatase 1		0.971660543372264	-0.626330726494959	-0.900300184071478	0.907999280890791	-0.360240049537233	-0.595454605192776
ADG2 (APL1), ADP-glucose pyrophosphorylase		0.114396086763499	-0.578449724362168	-0.625687993319824	1.70022290803805	-1.29172363557779	-1.21621693350579
ATAPR1 (PRH19), APS reducatse 1 (PAPS reductase homolog 19)		2.02698234630332	-3.38274525187227	-4.57723189644246	0.653012942348282	-0.87904013186207	-2.07542772851267
UKL2, Uridine kinase-like 2		2.34042703215297	-1.16156397717846	-1.46172981553681	1.13607154707545	-0.583806239401563	-1.10115301466433
ATPFA-DSP4, Atypical dual-speciﬁcity phosphatase		4.31543319040097	-1.44205420995853	-1.97814914699742	4.0067769509411	-0.204931324591788	-1.83947648557871
SQD2, UDP-sulfoquinovose:DAG sulfoquinovosyltransferase		5.10909823233367	-2.75710087988662	-3.62890700014612	5.2345007677433	-1.83832202789077	-4.17592056545432
PPCK1, Phosphoenolpyruvate carboxylase kinase 1		3.90086893885839	-1.91682064296695	-3.27080503248017	1.60807246486987	-0.720778455662549	-2.28766059350336
SPX2, SPX domain-containing protein		2.19578256241486	-0.983662219696566	-1.07685093271083	2.69023720078114	-0.61962839966648	-2.01070682468582
ATMGD2, Monogalactosyldiacylglycerol synthase type 2		5.39793341622476	-2.71200329875727	-3.28181709471699	4.61192732036444	-2.44157911243245	-4.29973616444903
ATGSTU11, Glutathionne-S-transferase (class tau) 11		2.93346819164862	-0.86416188187172	-2.04420737863018	-0.0298602770566712	0.0823043527944112	1.59732605781472
ATAPR2 (PRH43), APS reducatse 2 (PAPS reductase homolog 43)		1.21262421730795	-1.52880816004931	-2.44978236030271	-0.119867172869805	-0.142602520174981	-0.705578461316111
ATLOX2, Lipoxygenase		2.32821448894664	-4.70649325819214	-6.55417304357356	0.118281040822636	-0.367541419293111	0.434128089318174
ATFDH1, Formate dehydrogenase		-0.431880788116263	-1.32370691545696	-1.22562878969852	1.74889800562111	-0.62513242026774	0.479815201361742
ATADC2 (SPE2), Arginine decarboxylase		2.51485994624844	-2.71864443766684	-2.88278774908994	-0.150030487346646	0.264571134384017	0.0694371536502452
ATGRP7, Glycine-rich RNA binding protein 7		-1.44909237812103	0.711513238719247	0.696282157190131	-0.555421658105486	0.234736588549495	0.442494168417841
RAP2.2, ERF/AP2 transcription factor		-0.760175501674825	0.313771657423194	0.0474736078274987	-0.14665136685805	0.196737792590762	0.608772828188542
Putative DNA-binding protein		0.358949630464847	0.294328087501918	0.369109778496422	-0.0852375294710361	-0.00854288484568677	0.0164835392574174
Isoflavone reductase		1.24576129425815	-1.56089824868461	-1.86825077078408	0.695139190488431	-0.311546065539508	-0.398555869185618
GLP5 (PDGLP1), Germin-like protein 5		0.572013979560104	-0.017975769432212	-0.41855234650464	-1.20193308966638	0.193372701957291	0.235412902530859
ATPR4 (HEL), Hevein-like protein precursor		1.38108969865475	-0.699641606348527	-1.62621474332707	0.676025660742466	-0.209040394140892	-0.73184418531898
AHA1 (OST2), Plasma membrane proton ATPase		-0.0277308563326049	0.233291655544381	0.0436563854082568	-0.0597338618274978	0.223984892540836	0.0892071014848241
Expressed protein		0.923847381694173	-0.337772525133026	-0.236779126459938	0.259942785081723	-0.135308378206283	-0.289230869013135
TIP1;1, Tonoplast intrinsic protein (putative aquapori)		-1.27351545909272	-1.00900581414141	-0.97840886190782	0.0328493943270445	-0.012983300914728	0.25650860071411
GAPC (GAPC1), Glyceraldehyde-3-phosphate dehydrogenase C subunit		0.779272123537472	-0.0955604208848992	-0.803475420964503	0.31680144756227	0.159007613922137	-0.13520234697075
ATFBA1, Fructose bisphosphate aldolase		0.640048275921503	0.595991675332087	0.488205871587457	-0.359643279456443	0.0540548208279086	2.08161612161384
ATP3, Mitochondrial F1-ATPase, gamma subunit		-0.071312399694559	-0.0330654095640597	-0.186288160002926	0.093479212973472	0.044107391016615	-0.109051590777794
ATCYP19-1 (ROC3), Cytosolic cyclophilin		0.15465360791897	-0.306012042422253	-0.475622988422273	-0.0844152358620445	0.223202202571205	0.0446586289353785
BGLU44, B-S glucosidase		1.51667687857308	-1.76772553399572	-2.71253684357423	2.09483291518613	0.0259392704337298	-0.586920815035875
ATCDC48 (CDC48A), Cell division cycle (AAA-type ATPase)		0.123250570854321	-0.100058640740315	0.0550406100485858	-0.219139734623971	0.256385354344278	0.299363518789511
Ubiquinol-cytochrome C reductase		-0.0129453679473759	-0.212609256146234	-0.49042003433907	0.138521025257822	0.112207483130883	-0.0462748052498085
Ubiquinol-cytochrome C reductase		0.630148236950514	-0.0927776790821966	-0.336423194595614	0.250623556429851	0.131946510362967	-0.0846363205909437
RBS1A, Ribulose-bisphosphate carboxylase small unit		-0.21065277294678	0.238034459444878	0.0118024300876822	-1.04775258899743	0.803796281941549	3.32094389381942
Papain-like cysteine proteinase		0.935375708865474	0.200400597488594	0.0815046348048778	1.05567641485671	0.711072578015468	0.990556734238602
ATCAM7 (ZBF3), Calmodulin 7		-0.615819503444442	-0.242709298547885	-0.411075470455613	0.154986059489183	-0.26896502341785	-0.288804576926266
H3.1, Histone H3.1		-1.60878365618049	0.475878226194292	0.870270740658497	0.281602995373538	0.0547150810888475	-0.225450185453651
DWF1 (DIM1 / CBB1 / EVE1), Brassinosteroid biosynthesis		-0.369488214440098	-0.614401630886453	-0.303973216681429	-0.226281258521151	-0.222309731018179	-0.0390625242912552
RPL10A ( SAC52), Ribosomal protein L10A		-0.988484607686319	0.879812199789866	0.858739834456175	-0.0882944251304423	-0.0476461450706474	0.0457957267500984
CYP96A1, Putative cytochrome P450 protein		0.793114509003862	-1.44776704874683	-1.47058275564374	0.116757484872251	-0.0704959226631434	0.0290920109186992
